# Supplementary material for: Characterization and whole genome sequencing of a novel strain of Bergeyella cardium related to infective endocarditis
Source: BMC Microbiol. 2020 Feb 12;20:32. doi: 10.1186/s12866-020-1715-0 (PMC7017618; doi:10.1186/s12866-020-1715-0)
Supplement: Supplementary file 3 — Additional file 3: The methylation data of the whole genome. [file 12866_2020_1715_MOESM3_ESM.csv]

motifString	centerPos	modificationType	fraction	nDetected	nGenome	groupTag	partnerMotifString	meanScore	meanIpdRatio	meanCoverage	objectiveScore
CATG	1	m6A	0.9146608	836	914	CATG	CATG	49.072968	4.70984	26.039474	37860.18
CAGNNNNNNCTC	1	m6A	0.9012474	867	962	CAGNNNNNNCTC/GAGNNNNNNCTG	GAGNNNNNNCTG	48.641293	5.56515	25.97001	38404.652
GAGNNNNNNCTG	1	m6A	0.80457383	774	962	CAGNNNNNNCTC/GAGNNNNNNCTG	CAGNNNNNNCTC	46.81266	4.655879	26.370802	29792.955
CAGNNNNNNNTTTA	1	m6A	0.89272726	491	550	CAGNNNNNNNTTTA/TAAANNNNNNNCTG	TAAANNNNNNNCTG	48.942974	5.5439534	26.15886	21697.953
TAAANNNNNNNCTG	3	m6A	0.7509091	413	550	CAGNNNNNNNTTTA/TAAANNNNNNNCTG	CAGNNNNNNNTTTA	44.087166	4.4958606	26.675545	14069.8955
HYYTTCTH	5	m5C	0.1270623	1032	8122	HYYTTCTH		43.649223	1.498799	28.092054	7035.116
TT	0	modified_base	0.05082218	21638	425759	TT		36.11725	2.4730542	28.944542	53503.195
HCTH	1	m5C	0.02232884	3658	163824	HCTH		40.068615	1.7964106	28.281029	2460.359
HTV	1	modified_base	0.011383172	7747	680566	HTV		34.97431	2.4949288	27.616884	4825.249
