# Supplementary material for: Characterization and whole genome sequencing of a novel strain of Bergeyella cardium related to infective endocarditis
Source: BMC Microbiol. 2020 Feb 12;20:32. doi: 10.1186/s12866-020-1715-0 (PMC7017618; doi:10.1186/s12866-020-1715-0)
Supplement: Supplementary file 4 — Additional file 4: The predicted genes related to antibiotic resistance. [file 12866_2020_1715_MOESM4_ESM.xls]

ORF_ID	CONTIG	START	STOP	Best_Hit_evalue	Best_Hit_ARO	Best_Identities	ARO	ARO_name	bit_score	AR0_category
HPQL_GM000102  locus=Chr1:107599:110820:+				9.11E-72	TriC	0.227272727	ARO:3003681	TriC	255.373	efflux pump conferring antibiotic resistance
HPQL_GM001803  locus=Chr1:1937102:1938511:-				2.29E-40	adeC	0.280285036	ARO:3003811	adeC	148.673	efflux pump conferring antibiotic resistance
HPQL_GM000446  locus=Chr1:480579:484400:-				0	Staphylococcus aureus rpoB mutants conferring resistance to rifampicin	0.410392365	ARO:3003285	Staphylococcus aureus rpoB mutants conferring resistance to rifampicin	701.434	"antibiotic resistant gene variant or mutant, rifamycin resistance protein"
HPQL_GM000793  locus=Chr1:840216:841403:-				0	Streptomyces cinnamoneus EF-Tu mutants conferring resistance to elfamycin	0.693670886	ARO:3003359	Streptomyces cinnamoneus EF-Tu mutants conferring resistance to elfamycin	553.903	"antibiotic resistant gene variant or mutant, elfamycin resistance protein, gene involved in self-resistance to antibiotic"
HPQL_GM001269  locus=Chr1:1346846:1350253:-				0	Bifidobacteria intrinsic ileS conferring resistance to mupirocin	0.347598253	ARO:3003730	Bifidobacteria intrinsic ileS conferring resistance to mupirocin	605.905	"antibiotic resistant gene variant or mutant, mupirocin resistance protein"
HPQL_GM000357  locus=Chr1:373638:377057:-				0	mfd	0.442073171	ARO:3003844	mfd	576.244	"antibiotic target protection protein, fluoroquinolone resistance protein"
HPQL_GM001056  locus=Chr1:1113323:1115920:-				0	aminocoumarin resistant alaS	0.420045045	ARO:3003830	aminocoumarin resistant alaS	668.692	aminocoumarin resistance protein
HPQL_GM001277  locus=Chr1:1356897:1360019:+				1.12E-81	TriC	0.254090472	ARO:3003681	TriC	285.034	efflux pump conferring antibiotic resistance
HPQL_GM001804  locus=Chr1:1938536:1941688:-				0	adeG	0.39941691	"ARO:3000778, ARO:3000378, ARO:3000491, ARO:3003010, ARO:3000502, ARO:3000790, ARO:3003056, ARO:3000781, ARO:3003033, ARO:3000801, ARO:3000796, ARO:3002983, ARO:3000811, ARO:3000216, ARO:3000775, ARO:3003699, ARO:3000801, ARO:3000784, ARO:3000804, ARO:3003923, ARO:3003052"	"mtrD, oqxB, adeB, ceoB, mdsB, smeE, mexY, smeB, amrB, mexQ, acrB, adeG, acrF, mdtF, acrD, mexF, mexD, mexB, cmeB, adeJ"	"646.736, 719.153, 691.034, 708.368, 699.123, 717.613, 743.421, 743.421, 609.757, 662.914, 658.292, 656.366, 650.203, 718.768, 647.506, 653.284, 619.002, 748.429, 677.167, 640.958, 633.639"	"antibiotic resistance gene cluster, cassette, or operon, efflux pump conferring antibiotic resistance, gene modulating antibiotic efflux"
HPQL_GM001363  locus=Chr1:1444391:1446934:+				0	Mycobacterium tuberculosis gyrA conferring resistance to fluoroquinolones	0.459074733	"ARO:3003295, ARO:3003941"	"Mycobacterium tuberculosis gyrA conferring resistance to fluoroquinolones, Shigella flexneri parC conferring resistance to fluoroquinolones"	"746.503, 369.777"	"antibiotic resistant gene variant or mutant, fluoroquinolone resistance protein"
HPQL_GM000178  locus=Chr1:181515:183374:+				0	Mycobacterium tuberculosis gyrB mutant conferring resistance to fluoroquinolone	0.489197531	ARO:3003459	Mycobacterium tuberculosis gyrB mutant conferring resistance to fluoroquinolone	611.683	"antibiotic resistant gene variant or mutant, fluoroquinolone resistance protein"
HPQL_GM001108  locus=Chr1:1176426:1178300:+				7.61E-153	TaeA	0.410493827	ARO:3003986	TaeA	456.447	efflux pump conferring antibiotic resistance
