# Supplementary material for: Characterization and whole genome sequencing of a novel strain of Bergeyella cardium related to infective endocarditis
Source: BMC Microbiol. 2020 Feb 12;20:32. doi: 10.1186/s12866-020-1715-0 (PMC7017618; doi:10.1186/s12866-020-1715-0)
Supplement: Supplementary file 5 — Additional file 5: Genes related to putative virulence factors. [file 12866_2020_1715_MOESM5_ESM.xls]

Gene_id	Identity	E_value	VFDB_internal_id	VF_id	VF_name	Related_genes	Characteristics	Structure_features	Functions	Mechanism	
HPQL_GM000002	43	3.70E-54	VFG007024	CVF263	RTX toxin	rtxB RtxB protein					
HPQL_GM000036	44.8	3.90E-76	VFG014103	CVF520	LPS O-antigen (P. aeruginosa)	wbpE probable aminotransferase WbpE					
HPQL_GM000037	52	1.50E-95	VFG013154	CVF494	LOS	galE UDP-glucose 4-epimerase		"Biosynthesis pathway of LOS is producing a branched oligosaccharide attached to a lipid A via two 3-deoxy-D-manno-2-octulosonic acid (KDO) molecules. The rfaC gene product adds the first heptose (Hep I) to KDO. The rfaF gene product adds the second Hep onto Hep I and is required for <alpha>-chain elongation. The lgtF gene product adds the first Glc of the <alpha>-chain. Genes lgtA, lgtB, lgtE are responsible for the synthesis of different alpha chains. lgtG is required for addition of the fist Glc of the <beta> chain; lgtA, lgtC, lgtG are subject to phase variation of expression mediated by homopolymeric tracts within their coding regions"	-	"Involved in immune system evasion, attachment to epithelial tissue, important mediator of the proinflammatory response;LOS sialylation (by the enzyme Lst) prevents complement deposition and phagocytosis by neutrophils;LOS modification by phosphoethanolamine (by the enzyme LptA) provides resistance to antimicrobial peptides and complement"	Binds to asialoglycoprotein receptors on the host cell surface
HPQL_GM000045	56.1	2.40E-29	VFG008112	CVF305	Pantothenate synthesis	panD aspartate 1-decarboxylase					
HPQL_GM000152	47.9	1.80E-74	VFG019078	CVF123	Streptococcal plasmin receptor/GAPDH	plr/gapA glyceraldehyde-3-phosphate dehydrogenase					
HPQL_GM000189	40	7.30E-85	VFG014844	CVF522	Alginate biosynthesis	algI alginate o-acetyltransferase AlgI					
HPQL_GM000210	44.4	1.10E-46	VFG009302	CVF305	Pantothenate synthesis	panC pantoate--beta-alanine ligase					
HPQL_GM000304	69	1.30E-35	VFG044134	IA063	direct heme uptake system	hmuV hypothetical protein					
HPQL_GM000329	42.3	0.00E+00	VFG044131	IA063	direct heme uptake system	hmuS CobN/magnesium chelatase family protein					
HPQL_GM000356	51.3	1.40E-52	VFG000077	VF0074	ClpP	clpP ATP-dependent Clp protease proteolytic subunit		21.6 kDa protein belongs to a family of proteases highly conserved in prokaryotes and eukaryotes	-	Serine protease involved in proteolysis and is required for growth under stress conditions	-
HPQL_GM000371	49.2	3.40E-84	VFG013197	CVF506	Heme biosynthesis	hemB Porphobilinogen synthase					
HPQL_GM000376	48.6	1.30E-92	VFG047090	CVF834	LPS	DegT/DnrJ/EryC1/StrS family sugar aminotransferase		"Composed of the O-antigen, core polysaccharides and lipid A; the genes involved in the biosynthesis of the basic O-antigen are located in the rfb/rfc loci; O-antigen modification is associated with temperate bacteriophages. Four different serotype-converting phages have been found: SfII, Sf6, SfV and SfX, which are involved in conversion of a serotype Y stain to serotypes 2a, 3b, 5a and X, respectively"	-	"Required for resistance to host defence and for the intracellular spread, but not for bacterial invasion"	-
HPQL_GM000424	46.1	1.40E-46	VFG001867	VF0169	SodB	sodB superoxide dismutase		-	-	A cytoplasmic iron superoxide dismutase;  important for intracellular survival and transmission	-
HPQL_GM000578	43.5	3.60E-18	VFG014732	CVF521	Flagella	motD flagellar motor protein MotB		-	-	"Required for efficient cellular invasion.; YplA, a phospholipase is secreted by this type III flagellum secretion system. YplA is required for survival of Y. enterocolitica in the Peyer's patches and for stimulation of the acute inflammatory response of the host to the infection."	-
HPQL_GM000629	42	2.30E-19	VFG005941	CVF186	Capsule	cpsI capsular polysaccharide biosythesis protein CpsI		"GBS can be suclassified into serotypes according to the immunologic type of the polysaccharide capsule. Of the nine serotypes described so far, the type Ia, Ib, II, III and V are reponsible for the majority of invasive human GBS disease; serotype III is particularly important becasue it causes the majority of infection to neonates"	"The different capsular polysaccharides consists of high-molecular-weight polymers with a repeating unit composed of glucose, galactose, N-acetylglucosamine and sialic acid; sialic acid plays important role in virulence"	"Inhibits the binding of the activated complement factor C3b to the surface of S. agalactiae, preventing the activation of the alternative complement pathway and inhibits complement-mediated opsonophagocytosis"	-
HPQL_GM000633	60.3	1.90E-193	VFG013186	CVF495	Exopolysaccharide	pgi Glucose-6-phosphate isomerase					
HPQL_GM000642	57.3	1.30E-18	VFG011430	CVF383	LPS	acpXL acyl carrier protein		"Composed of the O-antigen, core polysaccharides and lipid A; the genes involved in the biosynthesis of the basic O-antigen are located in the rfb/rfc loci; O-antigen modification is associated with temperate bacteriophages. Four different serotype-converting phages have been found: SfII, Sf6, SfV and SfX, which are involved in conversion of a serotype Y stain to serotypes 2a, 3b, 5a and X, respectively"	-	"Required for resistance to host defence and for the intracellular spread, but not for bacterial invasion"	-
HPQL_GM000679	51.1	1.70E-105	VFG037998	CVF775	Capsule	M3Q_290 hypothetical protein		"GBS can be suclassified into serotypes according to the immunologic type of the polysaccharide capsule. Of the nine serotypes described so far, the type Ia, Ib, II, III and V are reponsible for the majority of invasive human GBS disease; serotype III is particularly important becasue it causes the majority of infection to neonates"	"The different capsular polysaccharides consists of high-molecular-weight polymers with a repeating unit composed of glucose, galactose, N-acetylglucosamine and sialic acid; sialic acid plays important role in virulence"	"Inhibits the binding of the activated complement factor C3b to the surface of S. agalactiae, preventing the activation of the alternative complement pathway and inhibits complement-mediated opsonophagocytosis"	-
HPQL_GM000691	41.1	1.80E-57	VFG007662	CVF282	Capsular polysaccharide	rmlD dTDP-4-dehydrorhamnose reductase					
HPQL_GM000701	67.6	4.60E-166	VFG018662	CVF153	Streptococcal enolase	eno enolase					
HPQL_GM000704	43.7	8.40E-67	VFG016506	CVF588	PDH-B	"pdhB pyruvate dehydrogenase E1 component, beta subunit"					
HPQL_GM000743	41.7	1.80E-42	VFG048942	CVF854	Capsule	UDP-phosphate glucose phosphotransferase		"GBS can be suclassified into serotypes according to the immunologic type of the polysaccharide capsule. Of the nine serotypes described so far, the type Ia, Ib, II, III and V are reponsible for the majority of invasive human GBS disease; serotype III is particularly important becasue it causes the majority of infection to neonates"	"The different capsular polysaccharides consists of high-molecular-weight polymers with a repeating unit composed of glucose, galactose, N-acetylglucosamine and sialic acid; sialic acid plays important role in virulence"	"Inhibits the binding of the activated complement factor C3b to the surface of S. agalactiae, preventing the activation of the alternative complement pathway and inhibits complement-mediated opsonophagocytosis"	-
HPQL_GM000793	69.1	3.60E-165	VFG046475	CVF827	EF-Tu	translation elongation factor Tu		-	-	Surface-expressed elongation factor-Tu (EF-Tu) mediates attachment by interacting with host cell nucleolin	-
HPQL_GM000801	53.4	2.50E-118	VFG013618	CVF506	Heme biosynthesis	hemL glutamate-1-semialdehyde aminotransferase					
HPQL_GM000805	40.7	2.20E-61	VFG014988	CVF523	Alginate regulation	"algW Peptidase S1, chymotrypsin:PDZ/DHR/GLGF"					
HPQL_GM000847	49.8	6.30E-59	VFG038840	VF0473	Polar flagella	flmH 3-oxoacyl-ACP reductase		"Types of bacterial movement: swimming, swarming, gliding, twitching and sliding. Only swimming and swarming are correlated with the presence of flagella. Swimming is an individual endeavour, while swarming is the movement of a group of bactera; constitutively expressed for motility in liquid environments"	-	"Necessary for motility, adhesion and invasion;glycosylation of the flagellin may play a role in provoking a proinflamatory response"	-
HPQL_GM000864	46	9.80E-26	VFG002189	VF0361	Capsule	cpsB phosphatidate cytidylyltransferase		"GBS can be suclassified into serotypes according to the immunologic type of the polysaccharide capsule. Of the nine serotypes described so far, the type Ia, Ib, II, III and V are reponsible for the majority of invasive human GBS disease; serotype III is particularly important becasue it causes the majority of infection to neonates"	"The different capsular polysaccharides consists of high-molecular-weight polymers with a repeating unit composed of glucose, galactose, N-acetylglucosamine and sialic acid; sialic acid plays important role in virulence"	"Inhibits the binding of the activated complement factor C3b to the surface of S. agalactiae, preventing the activation of the alternative complement pathway and inhibits complement-mediated opsonophagocytosis"	-
HPQL_GM000874	48.2	4.30E-216	VFG000079	VF0072	ClpC	clpC endopeptidase Clp ATP-binding chain C		"27-kDa stress protein belongs to the Hsp100/Clp family; Regulation of Clp protease expression is mediated by CtsR, the product of the first gene in the ClpC operon"	-	"An ATPase promoting early escape form the phagosome of macrophages;ClpC is also required for adhesion and invasion, possibly by modulating the expression of InlA,InlB and ActA"	-
HPQL_GM000888	47.1	2.00E-63	VFG043319	AI149	polar flagella	fleQ transcriptional regulator FleQ					
HPQL_GM000946	45.7	2.10E-54	VFG045688	CVF618	Capsule	uppS undecaprenyl diphosphate synthase		"GBS can be suclassified into serotypes according to the immunologic type of the polysaccharide capsule. Of the nine serotypes described so far, the type Ia, Ib, II, III and V are reponsible for the majority of invasive human GBS disease; serotype III is particularly important becasue it causes the majority of infection to neonates"	"The different capsular polysaccharides consists of high-molecular-weight polymers with a repeating unit composed of glucose, galactose, N-acetylglucosamine and sialic acid; sialic acid plays important role in virulence"	"Inhibits the binding of the activated complement factor C3b to the surface of S. agalactiae, preventing the activation of the alternative complement pathway and inhibits complement-mediated opsonophagocytosis"	-
HPQL_GM001029	43.1	2.50E-77	VFG013200	CVF506	Heme biosynthesis	hemE uroporphyrinogen decarboxylase					
HPQL_GM001035	49.2	1.40E-28	VFG018004	CVF396	LOS	C8J_1079 hypothetical protein		"Biosynthesis pathway of LOS is producing a branched oligosaccharide attached to a lipid A via two 3-deoxy-D-manno-2-octulosonic acid (KDO) molecules. The rfaC gene product adds the first heptose (Hep I) to KDO. The rfaF gene product adds the second Hep onto Hep I and is required for <alpha>-chain elongation. The lgtF gene product adds the first Glc of the <alpha>-chain. Genes lgtA, lgtB, lgtE are responsible for the synthesis of different alpha chains. lgtG is required for addition of the fist Glc of the <beta> chain; lgtA, lgtC, lgtG are subject to phase variation of expression mediated by homopolymeric tracts within their coding regions"	-	"Involved in immune system evasion, attachment to epithelial tissue, important mediator of the proinflammatory response;LOS sialylation (by the enzyme Lst) prevents complement deposition and phagocytosis by neutrophils;LOS modification by phosphoethanolamine (by the enzyme LptA) provides resistance to antimicrobial peptides and complement"	Binds to asialoglycoprotein receptors on the host cell surface
HPQL_GM001104	49.2	9.10E-64	VFG011414	CVF383	LPS	kdsA 2-dehydro-3-deoxyphosphooctonate aldolase		"Composed of the O-antigen, core polysaccharides and lipid A; the genes involved in the biosynthesis of the basic O-antigen are located in the rfb/rfc loci; O-antigen modification is associated with temperate bacteriophages. Four different serotype-converting phages have been found: SfII, Sf6, SfV and SfX, which are involved in conversion of a serotype Y stain to serotypes 2a, 3b, 5a and X, respectively"	-	"Required for resistance to host defence and for the intracellular spread, but not for bacterial invasion"	-
HPQL_GM001136	55.8	1.10E-112	VFG037030	CVF760	Catalase	katA catalase					
HPQL_GM001246	65.1	1.40E-196	VFG045692	CVF347	Hsp60	htpB molecular chaperone GroEL		-	-	Mediate a complement-independent attachment to mammalian and amoebal host cells	Specific receptors have not been identified
HPQL_GM001280	40.5	1.10E-72	VFG048986	CVF854	Capsule	uridine diphosphate galacturonate 4-epimerase		"GBS can be suclassified into serotypes according to the immunologic type of the polysaccharide capsule. Of the nine serotypes described so far, the type Ia, Ib, II, III and V are reponsible for the majority of invasive human GBS disease; serotype III is particularly important becasue it causes the majority of infection to neonates"	"The different capsular polysaccharides consists of high-molecular-weight polymers with a repeating unit composed of glucose, galactose, N-acetylglucosamine and sialic acid; sialic acid plays important role in virulence"	"Inhibits the binding of the activated complement factor C3b to the surface of S. agalactiae, preventing the activation of the alternative complement pathway and inhibits complement-mediated opsonophagocytosis"	-
HPQL_GM001307	42.9	5.40E-41	VFG001867	VF0169	SodB	sodB superoxide dismutase		-	-	A cytoplasmic iron superoxide dismutase;  important for intracellular survival and transmission	-
HPQL_GM001312	46.6	1.00E-26	VFG031473	CVF660	Nucleoside diphosphate kinase	ndk Probable nucleoside diphosphate kinase NDK					
HPQL_GM001323	52.8	9.70E-49	VFG007664	CVF282	Capsular polysaccharide	"rmlC dTDP-4-dehydrorhamnose 3,5-epimerase"					
HPQL_GM001324	57	2.90E-113	VFG007659	CVF282	Capsular polysaccharide	"rmlB dTDP-glucose 4,6-dehydratase"					
HPQL_GM001325	64.1	3.20E-107	VFG047038	CVF834	LPS	glucose-1-phosphate thymidylyltransferase		"Composed of the O-antigen, core polysaccharides and lipid A; the genes involved in the biosynthesis of the basic O-antigen are located in the rfb/rfc loci; O-antigen modification is associated with temperate bacteriophages. Four different serotype-converting phages have been found: SfII, Sf6, SfV and SfX, which are involved in conversion of a serotype Y stain to serotypes 2a, 3b, 5a and X, respectively"	-	"Required for resistance to host defence and for the intracellular spread, but not for bacterial invasion"	-
HPQL_GM001328	58.4	2.20E-104	VFG037104	CVF762	Methionine sulphoxide reductase	msrA/BpilB trifunctional thioredoxin/methionine sulfoxide reductase A/B protein					
HPQL_GM001339	40.9	3.50E-30	VFG035923	CVF737	ABC transporter for dispersin	aatC ABC transporter ATP-binding protein					
HPQL_GM001370	42.6	3.70E-21	VFG043482	AI231	Fibronectin-binding protein	oprF outer membrane protein OprF					
HPQL_GM001452	41.2	1.80E-51	VFG013393	CVF494	LOS	lpxA UDP-N-acetylglucosamine acyltransferase		"Biosynthesis pathway of LOS is producing a branched oligosaccharide attached to a lipid A via two 3-deoxy-D-manno-2-octulosonic acid (KDO) molecules. The rfaC gene product adds the first heptose (Hep I) to KDO. The rfaF gene product adds the second Hep onto Hep I and is required for <alpha>-chain elongation. The lgtF gene product adds the first Glc of the <alpha>-chain. Genes lgtA, lgtB, lgtE are responsible for the synthesis of different alpha chains. lgtG is required for addition of the fist Glc of the <beta> chain; lgtA, lgtC, lgtG are subject to phase variation of expression mediated by homopolymeric tracts within their coding regions"	-	"Involved in immune system evasion, attachment to epithelial tissue, important mediator of the proinflammatory response;LOS sialylation (by the enzyme Lst) prevents complement deposition and phagocytosis by neutrophils;LOS modification by phosphoethanolamine (by the enzyme LptA) provides resistance to antimicrobial peptides and complement"	Binds to asialoglycoprotein receptors on the host cell surface
HPQL_GM001461	53.6	6.10E-258	VFG049190	CVF861	T6SS-II	protein disaggregation chaperone					
HPQL_GM001482	41.4	2.10E-30	VFG013265	CVF494	LOS	orfM deoxyribonucleotide triphosphate pyrophosphatase		"Biosynthesis pathway of LOS is producing a branched oligosaccharide attached to a lipid A via two 3-deoxy-D-manno-2-octulosonic acid (KDO) molecules. The rfaC gene product adds the first heptose (Hep I) to KDO. The rfaF gene product adds the second Hep onto Hep I and is required for <alpha>-chain elongation. The lgtF gene product adds the first Glc of the <alpha>-chain. Genes lgtA, lgtB, lgtE are responsible for the synthesis of different alpha chains. lgtG is required for addition of the fist Glc of the <beta> chain; lgtA, lgtC, lgtG are subject to phase variation of expression mediated by homopolymeric tracts within their coding regions"	-	"Involved in immune system evasion, attachment to epithelial tissue, important mediator of the proinflammatory response;LOS sialylation (by the enzyme Lst) prevents complement deposition and phagocytosis by neutrophils;LOS modification by phosphoethanolamine (by the enzyme LptA) provides resistance to antimicrobial peptides and complement"	Binds to asialoglycoprotein receptors on the host cell surface
HPQL_GM001500	48.2	6.30E-118	VFG037990	CVF775	Capsule	BJAB07104_00096 putative UDP-glucose 6-dehydrogenase		"GBS can be suclassified into serotypes according to the immunologic type of the polysaccharide capsule. Of the nine serotypes described so far, the type Ia, Ib, II, III and V are reponsible for the majority of invasive human GBS disease; serotype III is particularly important becasue it causes the majority of infection to neonates"	"The different capsular polysaccharides consists of high-molecular-weight polymers with a repeating unit composed of glucose, galactose, N-acetylglucosamine and sialic acid; sialic acid plays important role in virulence"	"Inhibits the binding of the activated complement factor C3b to the surface of S. agalactiae, preventing the activation of the alternative complement pathway and inhibits complement-mediated opsonophagocytosis"	-
HPQL_GM001540	42.1	1.60E-53	VFG045726	CVF364	Alternative sigma factor RpoS	rpoS RNA polymerase sigma factor RpoS					
HPQL_GM001578	60.8	5.50E-216	VFG043573	AI392	MOMP	CT396 molecular chaperone DnaK		-	-	Binds C3 and C3bi of the complement system and mediates the uptake of  the bacteria via the CR1 and CR3 receptors of the macrophage	-
HPQL_GM001600	45	8.20E-33	VFG000320	VF0056	LPS	kdtB lipopolysaccharide core biosynthesis protein		"Composed of the O-antigen, core polysaccharides and lipid A; the genes involved in the biosynthesis of the basic O-antigen are located in the rfb/rfc loci; O-antigen modification is associated with temperate bacteriophages. Four different serotype-converting phages have been found: SfII, Sf6, SfV and SfX, which are involved in conversion of a serotype Y stain to serotypes 2a, 3b, 5a and X, respectively"	-	"Required for resistance to host defence and for the intracellular spread, but not for bacterial invasion"	-
HPQL_GM001655	50.3	1.90E-86	VFG023800	CVF043	O-antigen	YE105_C1181 TrsG protein-like protein		Y. enterocolitica O antigen expression is temperature regulated.	-	LPS O antigen mutants were severely impaired in their ability to colonize the Peyer's patches and did not colonize spleen and liver. The absence of O antigen in the outer membrane affects the expression of other Yersinia virulence factors.	-
HPQL_GM001658	59	1.80E-101	VFG037910	CVF775	Capsule	AB57_0095 VI polysaccharide biosynthesis protein VipB/tviC		"GBS can be suclassified into serotypes according to the immunologic type of the polysaccharide capsule. Of the nine serotypes described so far, the type Ia, Ib, II, III and V are reponsible for the majority of invasive human GBS disease; serotype III is particularly important becasue it causes the majority of infection to neonates"	"The different capsular polysaccharides consists of high-molecular-weight polymers with a repeating unit composed of glucose, galactose, N-acetylglucosamine and sialic acid; sialic acid plays important role in virulence"	"Inhibits the binding of the activated complement factor C3b to the surface of S. agalactiae, preventing the activation of the alternative complement pathway and inhibits complement-mediated opsonophagocytosis"	-
HPQL_GM001659	63.8	5.20E-151	VFG037903	CVF775	Capsule	ugd UDP-glucose 6-dehydrogenase		"GBS can be suclassified into serotypes according to the immunologic type of the polysaccharide capsule. Of the nine serotypes described so far, the type Ia, Ib, II, III and V are reponsible for the majority of invasive human GBS disease; serotype III is particularly important becasue it causes the majority of infection to neonates"	"The different capsular polysaccharides consists of high-molecular-weight polymers with a repeating unit composed of glucose, galactose, N-acetylglucosamine and sialic acid; sialic acid plays important role in virulence"	"Inhibits the binding of the activated complement factor C3b to the surface of S. agalactiae, preventing the activation of the alternative complement pathway and inhibits complement-mediated opsonophagocytosis"	-
HPQL_GM001663	60.7	2.00E-63	VFG012066	CVF400	N-linked protein glycosylation	pglC general glycosylation pathway protein					
HPQL_GM001671	54.5	2.20E-114	VFG005097	CVF110	Capsule	capL hypothetical protein		"GBS can be suclassified into serotypes according to the immunologic type of the polysaccharide capsule. Of the nine serotypes described so far, the type Ia, Ib, II, III and V are reponsible for the majority of invasive human GBS disease; serotype III is particularly important becasue it causes the majority of infection to neonates"	"The different capsular polysaccharides consists of high-molecular-weight polymers with a repeating unit composed of glucose, galactose, N-acetylglucosamine and sialic acid; sialic acid plays important role in virulence"	"Inhibits the binding of the activated complement factor C3b to the surface of S. agalactiae, preventing the activation of the alternative complement pathway and inhibits complement-mediated opsonophagocytosis"	-
HPQL_GM001678	41.2	6.50E-140	VFG031400	CVF658	Copper exporter	"ctpV cation transport ATPase, ZntA"					
HPQL_GM001688	43.2	9.90E-77	VFG047736	CVF845	Pyrimidine biosynthesis	carbamoyl-phosphate synthase small chain		"CarB, CarA, and PyrB encode the large and small subunits of carbamoylphosphate synthetase and aspartate carbamoyl transferase, respectively. These enzymes catalyze the first two steps in the pyrimidine nucleotide biosynthetic pathway in many bacteria, including Francisella, and are required for the virulence of several pathogens, including Salmonella and E. coli"	-	Mediating bacterial resistance to reactive oxygen species (ROS) that is important for phagosomal escape	-
HPQL_GM001693	48.4	1.60E-279	VFG047710	CVF845	Pyrimidine biosynthesis	carbamoyl-phosphate synthase large chain		"CarB, CarA, and PyrB encode the large and small subunits of carbamoylphosphate synthetase and aspartate carbamoyl transferase, respectively. These enzymes catalyze the first two steps in the pyrimidine nucleotide biosynthetic pathway in many bacteria, including Francisella, and are required for the virulence of several pathogens, including Salmonella and E. coli"	-	Mediating bacterial resistance to reactive oxygen species (ROS) that is important for phagosomal escape	-
HPQL_GM001694	57.2	4.40E-97	VFG000670	VF0124	LPS	gtrB bactoprenol glucosyl transferase		"Composed of the O-antigen, core polysaccharides and lipid A; the genes involved in the biosynthesis of the basic O-antigen are located in the rfb/rfc loci; O-antigen modification is associated with temperate bacteriophages. Four different serotype-converting phages have been found: SfII, Sf6, SfV and SfX, which are involved in conversion of a serotype Y stain to serotypes 2a, 3b, 5a and X, respectively"	-	"Required for resistance to host defence and for the intracellular spread, but not for bacterial invasion"	-
HPQL_GM001751	41.2	8.00E-42	VFG046612	CVF833	Capsule	Ribulose-phosphate 3-epimerase		"GBS can be suclassified into serotypes according to the immunologic type of the polysaccharide capsule. Of the nine serotypes described so far, the type Ia, Ib, II, III and V are reponsible for the majority of invasive human GBS disease; serotype III is particularly important becasue it causes the majority of infection to neonates"	"The different capsular polysaccharides consists of high-molecular-weight polymers with a repeating unit composed of glucose, galactose, N-acetylglucosamine and sialic acid; sialic acid plays important role in virulence"	"Inhibits the binding of the activated complement factor C3b to the surface of S. agalactiae, preventing the activation of the alternative complement pathway and inhibits complement-mediated opsonophagocytosis"	-
HPQL_GM001782	40.4	2.10E-136	VFG031084	CVF655	Zn++ metallophrotease	zmp1 endothelin-converting enzyme					
HPQL_GM001811	44	2.70E-73	VFG047574	CVF839	Purine	phosphoribosylformylglycinamidine cyclo-ligase					
HPQL_GM001812	41.4	2.00E-36	VFG010516	CVF348	Enhanced entry proteins	lidL hypothetical protein					
HPQL_GM001813	45.4	2.20E-54	VFG010518	CVF348	Enhanced entry proteins	lidL TPR repeat protein					
HPQL_GM001822	44.1	5.60E-13	VFG005069	CVF110	Capsule	cap8J capsular polysaccharide synthesis enzyme		"GBS can be suclassified into serotypes according to the immunologic type of the polysaccharide capsule. Of the nine serotypes described so far, the type Ia, Ib, II, III and V are reponsible for the majority of invasive human GBS disease; serotype III is particularly important becasue it causes the majority of infection to neonates"	"The different capsular polysaccharides consists of high-molecular-weight polymers with a repeating unit composed of glucose, galactose, N-acetylglucosamine and sialic acid; sialic acid plays important role in virulence"	"Inhibits the binding of the activated complement factor C3b to the surface of S. agalactiae, preventing the activation of the alternative complement pathway and inhibits complement-mediated opsonophagocytosis"	-
HPQL_GM001852	42.9	6.20E-67	VFG011708	CVF393	Capsule biosynthesis and transport	kpsF arabinose-5-phosphate isomerase					
HPQL_GM001853	41.3	3.50E-31	VFG013192	CVF501	Haemophilus iron transport locus	hitC ABC transporter related					
HPQL_GM001874	43.2	1.50E-86	VFG019760	CVF518	Type IV pili biosynthesis	"pilR putative two-component system, response regulator"					
HPQL_GM001893	45.5	7.50E-71	VFG010515	SS047	Dot/Icm	lidL Dot/Icm type IV secretion system effector LidL		"14 genes share detecable homology to the tra/trb genes of col1b-P9 plasmid, a member of the IncI class of conjugal plasmids; the second type IV secretion apparatus lvh(Legionella vir homologs) system is poorly characterized. Its 11 genes are located on a genomic-island-like region. It might play a role in the efficiency of host cell infection by L. pneumophila grown at lower temperatures. However, the specific substrates of this system have not yet been identified."	"Majority of the dot/icm genes are predicted to encode membrane-associated proteins;DotA is an integral cytoplasmic membrane protein with 8 membrane-spanning domians; IcmK and IcmB proteins are on bacterial surface; IcmQ, IcmS, IcmR, IcmW located in the bacterial cytoplasm;IcmS, IcmW, IvgA are chaperons;  IcmX are periplasmic protein; RalF structure: 1XSZ"	"Allows survival and growth in macrophages, prevent phagosome acifidication and lysosome fusion, essential for induction of apoptosis in human macrophages"	"Assemble and activate a type IV secretion system in the bacterial membrane that exports plasmid and virulence factors to inhibit the phago-lysosome fusion and reprogram the Legionella-bearing vacuole; IcmS was shown to bind members of the SidE family (SidE, SdeA, SdeB, SdeC) and to be required for the export of SdeA; IcmW interacted with and was required for the translocation of additional Dot/Icm substrates, including SidG, SidH, WipA and WipB; LvgA directly interacts with IcmS; Dot/Icm secretion substrates have been identified:; DotA, a protein that was originally reported to assemble as a polytopic protein in the inner membrane of L. pneumophila cells. It may form a pore in the eukaryotic membrane for the passage of other effectors; LidA (low viability in the presence of dot), a protein translocated to the phagosome membrane. It regulates Dot/Icm assembly and is thought to be one of the first translocated substrates. It is postulated to function in vesicle recruitment during the biogenesis of the replication vacuole; RalF, an exchange factor for the ADP ribosylation factor  protein (ARF) family of GTPases. It is required for the localization of ARF on phagosomes containing L. pneumophila. ARF is important for biogenesis of the replicative organelle; DrrA (defect in Rab1 recruitment A, also known as SidM), is a multifunction enzyme with both GDF (GDI-displacemnet factor, GDI: guanine nucleotide dissociation inhibitor) and GEF (guanine nucleotide exchange factor) activites. DrrA has the intrinsic ability to bind to the cytosolic surface of the plasma membrane. Because the L. pneumophila-containing vacuole (LCV is) initially a plasma-membrane-derived organelle, translocated DrrA protein associates with the immature LCV formed on bacterial internalization. The GDF activity of DrrA promotes the sampling of cytosolic Rab proteins associated with Rab GDI. When Rab1-Rab-GDI complexes are sampled, the removal of Rab GDI permits the GEF domain in DrrA to activate Rab1, leading to the stable association of Rab1 with the LCV membrane. Active Rab1 facilitates organization of the LCV membrane to promote the delivery and fusion of ER-derived vesicles. DrrA cycles off because the composition of the vacuole membrane changes.; LepB is a Rab1-specific GAP (GTPase-activating proteins). The LepB protein accumulates on the LCV membrane and the GAP activity facilitates the removal of Rab1 by stimulating GTP hydrolysis. The removal of Rab1 coincides with fusion of the LCV with the host ER and replication of L. pneumophila in a vacuole containing ER proteins.; Other candidate effector proteins including SidA-G (substrate of Dot/Icm transporter), Vips (VPS(vacuole protein sorting) inhibitor proteins, VipA, VipD, VipE, VipF), SdeA-D, YlfAB (yeast lethal factor A and B), their real function are unknown; Once the vacuole provides conditions for the bacteria to grow, functional genes of the dot/icm family become dispensable"
