# Supplementary material for: Characterization and whole genome sequencing of a novel strain of Bergeyella cardium related to infective endocarditis
Source: BMC Microbiol. 2020 Feb 12;20:32. doi: 10.1186/s12866-020-1715-0 (PMC7017618; doi:10.1186/s12866-020-1715-0)
Supplement: Supplementary file 6 — Additional file 6: Genes related to bacteria-host interactions. [file 12866_2020_1715_MOESM6_ESM.xls]

Gene_id	Identity	E_value	PHI-base accession	Protein ID	Gene Name	Pathogen ID	Pathogen species	Disease Name	Host species	Gene Function	Experimental evidence	Mutant Phenotype
HPQL_GM000017	44.3	4.30E-98	PHI:6447	A0A164J6A6	rarA	573	Klebsiella pneumoniae	Pneumonia	Caenorhabditis elegans (related: roundworm)	Holliday junction DNA helicase	Gene deletion: full	reduced virulence
HPQL_GM000030	52.5	4.00E-111	PHI:3004	A6QHK8	ClpX	1280	Staphylococcus aureus	Skin infections; food poisoning; respiratory diseases	Mus musculus (related: house mouse)	Part of proteolytic complex	Gene deletion: full	reduced virulence
HPQL_GM000032	42.3	3.30E-28	PHI:7130	P64281	greA	28901	Salmonella enterica	Salmonellosis	Mus musculus (related: house mouse)	Transcription elongation factor	Gene mutation	loss of pathogenicity
HPQL_GM000037	42	4.90E-68	PHI:1133	B9DR51	Lmepi	5022	Leptosphaeria maculans	Phoma stem canker	Brassica napus (related: rape)	UDP-4-Galactose epimerase	Gene disruption; gene complementation	loss of pathogenicity
HPQL_GM000039	40.2	4.60E-100	PHI:1594	V6RRH2	GzOB034	5518	Fusarium graminearum	Fusarium ear blight	Triticum (related: wheat)	transcription factor	Gene deletion	unaffected pathogenicity
HPQL_GM000044	51.1	1.00E-15	PHI:3074	D0Z9U0	hupA	636	Edwardsiella tarda	Hemorrhagic septicemia	Danio rerio (related: zebrafish)	"Nucleoid-associated protein	 is a basic DNA-binding protein involved in gene regulation"	Gene mutation: characterised; gene complementation	reduced virulence
HPQL_GM000045	48.6	2.50E-24	PHI:3968	Q4UTV7	XC_2466	339	Xanthomonas campestris	Black rot disease	Raphanus sativus (related: radish)	Aspartate alpha-decarboxylase	Gene mutation	reduced virulence
HPQL_GM000054	42.1	4.80E-68	PHI:6556	Q4X256	mecA	746128	Aspergillus fumigatus	Invasive pulmonary aspergillosis	Mus musculus (related: house mouse)	Cystathionine-beta -synthase	Gene deletion: full	reduced virulence
HPQL_GM000057	51.6	2.40E-106	PHI:2517	Q4X0J6	TRPS	746128	Aspergillus fumigatus	Invasive pulmonary aspergillosis	Lethal pathogen phenotype	Tryptophan synthase	Altered gene expression / gene regulation	lethal
HPQL_GM000152	48.1	1.30E-75	PHI:6904	P0A038	GAPDH	1280	Staphylococcus aureus	White muscardine disease	Galleria mellonella (related: greater wax moth)	Glyceraldehyde-3-phosphate dehydrogenase	Functional test in host: direct injection	reduced virulence
HPQL_GM000172	42.2	1.60E-35	PHI:6187	Q8ZMF9	pimt	28901	Salmonella enterica	Salmonellosis	Mus musculus (related: house mouse)	Protein isoaspartate methyl transferase	Gene mutation; gene complementation	reduced virulence
HPQL_GM000180	49.2	2.50E-82	PHI:6470	J5K974	Trr1	176275	Beauveria bassiana	White muscardine disease	Galleria mellonella (related: greater wax moth)	Thioredoxin reductase	Gene mutation; gene complementation	unaffected pathogenicity
HPQL_GM000207	41.7	3.00E-92	PHI:2513	E9R5E2	GFA1	746128	Aspergillus fumigatus	Invasive pulmonary aspergillosis	Mus musculus (related: house mouse)	Glutamine-fructose-6-phosphate aminotransferase	Altered gene expression / gene regulation	loss of pathogenicity
HPQL_GM000229	41.5	2.60E-48	PHI:506	P03962	URA3	4932	Saccharomyces cerevisiae	No data found	Mus musculus (related: house mouse)	Orotidine 5'-phosphate decarboxylase	Gene deletion	reduced virulence
HPQL_GM000299	41.5	5.70E-87	PHI:7446	F9XHT2	Myco4	1047171	Zymoseptoria tritici	Septoria tritici blotch	Triticum aestivum (related: bread wheat)	Phosphoribosylamine-glycine ligase	Gene deletion: full; gene complementation	reduced virulence
HPQL_GM000336	43.3	5.00E-85	PHI:3266	P13738	nhaA	562	Escherichia coli	Infections	Mus musculus (related: house mouse)	Antiporter gene	Gene mutation: characterised; gene complementation	reduced virulence
HPQL_GM000337	43.1	5.00E-102	PHI:4573	Q7U332	spoT	730	Haemophilus ducreyi	Chancroid	Homo sapiens (related: human)	"guanosine-3'	5'-bis(diphosphate) 3'- pyrophosphohydrolase"	Gene mutation; gene complementation	reduced virulence
HPQL_GM000356	56.1	6.50E-56	PHI:3005	P63786	ClpP	1280	Staphylococcus aureus	Skin infections; food poisoning; respiratory diseases	Mus musculus (related: house mouse)	Part of proteolytic complex	Gene deletion: full	reduced virulence
HPQL_GM000357	41.9	9.30E-188	PHI:6483	Q81J94	Mfd	1396	Bacillus cereus	Diarrhea; nausea; vomiting	Mus musculus (related: house mouse)	DNA repair	Gene disruption; gene complementation	loss of pathogenicity
HPQL_GM000361	59.1	6.20E-165	PHI:4071	D5AF41	IMPDH	1307	Streptococcus suis	Meningitis	Sus scrofa (related: pig)	Inosine-5'-monophosphate dehydrogenase	Gene deletion: full	reduced virulence
HPQL_GM000369	43.9	5.70E-87	PHI:7353	Q2FH26	odhB	1280	Staphylococcus aureus	Skin infections; food poisoning; respiratory diseases	Danio rerio (related: zebrafish)	Dihydrolipoamide succinyltransferase	Gene mutation	unaffected pathogenicity
HPQL_GM000376	41.2	7.20E-78	PHI:6953	A0A0J9WXH4	gigX1	347	Xanthomonas oryzae	Bacterial leaf blight	Oryza sativa (related: rice)	Nucleotide sugar transaminase	Gene deletion: full; gene complementation	increased virulence (hypervirulence)
HPQL_GM000424	42.3	2.50E-38	PHI:420	Q6TDT0	SOD2	552467	Cryptococcus gattii	Meningoencephalitis	Mus musculus (related: house mouse)	Superoxide dismutase	Gene disruption; gene complementation	loss of pathogenicity
HPQL_GM000438	42.7	2.30E-100	PHI:7582	P9WHH9	Rv0462 (lpdC)	1773	Mycobacterium tuberculosis	Tuberculosis	Homo sapiens (related: human)	Dihydrolipoamide dehydrogenase	Altered gene expression/ gene regulation: overexpression	increased virulence (hypervirulence)
HPQL_GM000463	60.5	8.30E-170	PHI:6893	A0A0F6B0W4	sufB	28901	Salmonella enterica	Salmonellosis	Mus musculus (related: house mouse)	Sulfur mobilization	Gene mutation	unaffected pathogenicity
HPQL_GM000464	44.7	4.80E-22	PHI:2651	Q8ZQ52	yedX	28901	Salmonella enterica	Food poisoning	Gallus gallus (related: chicken)	Cyclic amidohydrolase that hydrolyses 5-hydroxyisourate (5-HIU)	Gene disruption	unaffected pathogenicity
HPQL_GM000465	57.6	5.90E-79	PHI:6894	A0A0M2J080	sufC	28901	Salmonella enterica	Salmonellosis	Mus musculus (related: house mouse)	Sulfur mobilization	Gene mutation	unaffected pathogenicity
HPQL_GM000502	69.7	0.00E+00	PHI:3317	B8F4W8	hsdR	738	Glaesserella parasuis	Glasser�۪s disease	Mus musculus (related: house mouse)	involved in pathogenicity	Other evidence	reduced virulence
HPQL_GM000506	45	2.50E-116	PHI:7572	W9BJ64	yfiB	573	Klebsiella pneumoniae	Pneumonia	Caenorhabditis elegans (related: roundworm)	Outer membrane lipoprotein which acts as a sensor of YfiBNR system	Gene deletion: full; gene complementation	unaffected pathogenicity
HPQL_GM000591	48.2	4.10E-77	PHI:4732	Q5NH02	FTT0673p/prsAp	263	Francisella tularensis	Tularemia	Mus musculus (related: house mouse)	ribose phosphate pyrophosphokinase	Gene mutation	unaffected pathogenicity
HPQL_GM000643	40.7	8.30E-86	PHI:724	I1RSU2	PKS9	5518	Fusarium graminearum	Fusarium ear blight	Triticum (related: wheat)	Polyketide synthase	Gene disruption	unaffected pathogenicity
HPQL_GM000646	40.7	2.60E-99	PHI:6684	Q2YRY5	pyk	235	Brucella abortus	Ovine brucellosis	Mus musculus (related: house mouse)	Pyruvate kinase	Gene mutation; gene complementation	reduced virulence
HPQL_GM000654	43.1	1.00E-180	PHI:7160	D4HY24	lon	552	Erwinia amylovora	Fire blight	Pyrus communis (related: pear)	Protease	Gene mutation	loss of pathogenicity
HPQL_GM000704	41.4	2.50E-61	PHI:4610	A5IXN3	pdhB	2110	Mycoplasma agalactiae	Contagious agalactia	Homo sapiens (related: human)	Pyruvate Dehyrogenase	Gene mutation; gene complementation	reduced virulence
HPQL_GM000727	41	2.40E-20	PHI:7583	P9WHE3	Rv0652 (rplL)	1773	Mycobacterium tuberculosis	Tuberculosis	Homo sapiens (related: human)	50S ribosomal protein	Altered gene expression/ gene regulation: overexpression	increased virulence (hypervirulence)
HPQL_GM000789	49.1	1.40E-122	PHI:424	F5HAA8	PCK1	5207	Cryptococcus neoformans	Cryptococcosis	Mus musculus (related: house mouse)	Phosphoenolpyruvate carboxykinase	Gene deletion; gene complementation	reduced virulence
HPQL_GM000801	49.7	2.10E-110	PHI:3950	Q4UYA7	XC_0892	339	Xanthomonas campestris	Black rot disease	Raphanus sativus (related: radish)	Glutamate-1-semialdehyde aminotransferase	Gene mutation	reduced virulence
HPQL_GM000805	47.3	1.90E-10	PHI:7341	A0A191TCF2	htrA	210	Helicobacter pylori	Gastric infections	Homo sapiens (related: human)	Serine protease	Altered gene expression / gene regulation: overexpression	increased virulence (hypervirulence)
HPQL_GM000847	49.8	1.80E-59	PHI:5271	Q8Y0J2	fabG1	305	Ralstonia solanacearum	Bacterial wilt	Solanum lycopersicum (related: tomato)	3-ketoacyl-acyl carrier protein reductase	Gene disruption; gene complementation	lethal
HPQL_GM000848	42.6	7.00E-47	PHI:4960	A0A0H3JLK2	rsmI	1280	Staphylococcus aureus	Skin infections; food poisoning; respiratory diseases	Bombyx mori (related: domestic silkworm)	Ribosomal RNA small subunit methyltransferase I	Gene deletion: full; gene complementation	reduced virulence
HPQL_GM000862	41.8	6.20E-51	PHI:1566	I1RC95	GzOB006	5518	Fusarium graminearum	Fusarium ear blight	Triticum (related: wheat)	transcription factor	Gene deletion	lethal
HPQL_GM000888	50.4	1.20E-61	PHI:3219	Q5GZM8	fleQ	347	Xanthomonas oryzae	Bacterial leaf blight	Oryza sativa (related: rice)	Flagellar motility	Gene deletion: full; gene complementation	unaffected pathogenicity
HPQL_GM001019	44.9	7.60E-09	PHI:3348	Q2FID9	nfu	1280	Staphylococcus aureus	Skin infections; food poisoning; respiratory diseases	Mus musculus (related: house mouse)	aids in the maturation of Iron-Sulphur proteins	Gene deletion: full; gene complementation	reduced virulence
HPQL_GM001038	45.4	2.80E-31	PHI:7002	P66860	smpB	1639	Listeria monocytogenes	Listeriosis	Mus musculus (related: house mouse)	RNA-binding protein	Gene deletion: full; gene complementation	reduced virulence
HPQL_GM001041	59.1	9.20E-115	PHI:4702	P0A452	recA	1313	Streptococcus pneumoniae	Pneumococcal pneumonia	Mus musculus (related: house mouse)	DNA recombination and repair	Gene deletion: full	reduced virulence
HPQL_GM001063	45.8	1.10E-91	PHI:4652	Q1JLQ2	MntE	1314	Streptococcus pyogenes	Infections	Mus musculus (related: house mouse)	Manganese Homeostasis	Gene mutation; gene complementation	unaffected pathogenicity
HPQL_GM001124	60.3	5.60E-36	PHI:1599	I1RZ39	GzOB039	5518	Fusarium graminearum	Fusarium ear blight	Triticum (related: wheat)	transcription factor	Gene deletion	unaffected pathogenicity
HPQL_GM001136	49.2	1.60E-93	PHI:106	O13289	CAT1	5476	Candida albicans	Candidiasis	Mus musculus (related: house mouse)	Catalase	Gene disruption	reduced virulence
HPQL_GM001138	51.2	9.00E-104	PHI:877	G4NCL5	MGG_00383	318829	Magnaporthe oryzae	Rice blast	Oryza sativa (related: rice)	Hypothetical protein	Gene disruption	reduced virulence
HPQL_GM001161	45.1	2.90E-38	PHI:3941	Q4UZG1	XC_0481	339	Xanthomonas campestris	Black rot disease	Raphanus sativus (related: radish)	Anthranilate synthase component II	Gene mutation	reduced virulence
HPQL_GM001163	51.3	1.10E-279	PHI:2961	C5BAT0	gcvP	67780	Edwardsiella ictaluri	Enteric septicemia	Ictalurus punctatus (related: channel catfish)	Glycine dehydrogenase	Gene deletion: partial	reduced virulence
HPQL_GM001211	40.1	5.70E-55	PHI:6556	Q4X256	mecA	746128	Aspergillus fumigatus	Invasive pulmonary aspergillosis	Mus musculus (related: house mouse)	Cystathionine-beta -synthase	Gene deletion: full	reduced virulence
HPQL_GM001246	73.6	2.80E-227	PHI:3085	P42375	GroEL	837	Porphyromonas gingivalis	Periodontitis	Rattus (related: rat)	"folding of newly synthesized proteins	 preventing misfolding and aggregation"	Functional test in host: direct injection	increased virulence (hypervirulence)
HPQL_GM001259	46.6	3.00E-96	PHI:1139	B2SI02	raxQ	347	Xanthomonas oryzae	Bacterial blight	Oryza sativa (related: rice)	Adenylylsulfate kinase protein required for Ax21 (synonym: AvrXa21) activity	Gene disruption; gene complementation	increased virulence (hypervirulence)
HPQL_GM001260	47.8	4.20E-71	PHI:1138	B2SI03	raxP (cysD)	347	Xanthomonas oryzae	Bacterial blight	Oryza sativa (related: rice)	Sulfate adenylyltransferase (ATP) required for Ax21 activity	Gene disruption; gene complementation	increased virulence (hypervirulence)
HPQL_GM001278	41.4	1.90E-99	PHI:5255	P0DJP3	secA2	1639	Listeria monocytogenes	Listeriosis	Mus musculus (related: house mouse)	Protein translocase subunit SecA	Gene mutation	increased virulence (hypervirulence)
HPQL_GM001307	40.2	2.40E-39	PHI:420	Q6TDT0	SOD2	552467	Cryptococcus gattii	Meningoencephalitis	Mus musculus (related: house mouse)	Superoxide dismutase	Gene disruption; gene complementation	loss of pathogenicity
HPQL_GM001312	53.4	3.60E-33	PHI:3945	Q4UUL4	XC_2203	339	Xanthomonas campestris	Black rot disease	Raphanus sativus (related: radish)	Nucleotide diphosphate kinase	Gene mutation	reduced virulence
HPQL_GM001328	58.1	8.20E-105	PHI:3913	Q04LM6	SpMsrAB2	1313	Streptococcus pneumoniae	Pneumonia; otitis media; septicaemia; meningitis	Mus musculus (related: house mouse)	methionine sulfoxide reductase	Gene mutation	reduced virulence
HPQL_GM001339	42.1	6.90E-45	PHI:6579	A0A0H3JS81	VraD	1280	Staphylococcus aureus	Skin infections; food poisoning; respiratory diseases	Galleria mellonella (related: greater wax moth)	Involved in Gallidermin and Daptomycin Resistance	Gene mutation; gene complementation	reduced virulence
HPQL_GM001363	48.1	6.20E-229	PHI:824	Q75WC5	GyrA	337	Burkholderia glumae	Bacterial grain rot	Oryza sativa (related: rice)	DNA gyrase (bacterial topoisomerase II)	Gene mutation: characterised	chemistry target: resistance to chemical
HPQL_GM001408	43.6	4.90E-09	PHI:4675	B2HI84	MMAR_0039	1781	Mycobacterium marinum	Opportunistic infections	Acanthamoeba castellanii (no common name found)	N- alpha-terminal acetyltransferase	Gene mutation; gene complementation	reduced virulence
HPQL_GM001451	40.4	1.30E-30	PHI:6420	P64036	EF-P	28901	Salmonella enterica	Salmonellosis	Mus musculus (related: house mouse)	Elongation factor	Altered gene expression / gene regulation: downregulation	increased virulence (hypervirulence)
HPQL_GM001456	53.8	5.80E-113	PHI:5083	G4N745	MoAcat2	318829	Magnaporthe oryzae	Rice blast	Hordeum vulgare (related: barley)	Acetyl-CoA acetyltransferas	Gene deletion: full; gene complementation	reduced virulence
HPQL_GM001461	40.7	1.20E-139	PHI:6590	H9L4K2	clpV	28901	Salmonella enterica	Salmonellosis	Dictyostelium discoideum (related: amoeba)	ATPase	Gene mutation	reduced virulence
HPQL_GM001490	55	1.90E-122	PHI:2962	C5BEV2	glyA	67780	Edwardsiella ictaluri	Enteric septicemia	Ictalurus punctatus (related: channel catfish)	Serine h ydroxymethyltra nsferase	Gene deletion: partial	reduced virulence
HPQL_GM001535	43.8	6.10E-161	PHI:3878	Q8ZLT3	pnp	28901	Salmonella enterica	Food poisoning	Sus scrofa (related: pig)	"polynucleotide phosphorylase	 an exoribonuclease involved in RNA processing and degradation"	Gene mutation	reduced virulence
HPQL_GM001576	43.5	5.60E-99	PHI:6520	Q5ZVD8	LpdA	446	Legionella pneumophila	Legionellosis or legionnaires��?disease	Mus musculus (related: house mouse)	Effector (plant avirulence determinant)	Gene deletion: full	effector (plant avirulence determinant)
HPQL_GM001582	56.3	2.20E-143	PHI:7186	J9VSX1	ADE13	5207	Cryptococcus neoformans	Fungal meningitis	Mus musculus (related: house mouse)	Bifunctional enzyme adenylosuccinate (ADS) lyase	Gene deletion: full; gene complementation	reduced virulence
HPQL_GM001610	42.4	3.90E-108	PHI:7018	J9QTF0	B739_1208	34085	Riemerella anatipestifer	Septicemia anserum exsudativa	Anas platyrhynchos (related: mallard)	Putative outer membrane hemin receptor	Gene deletion: full; gene complementation	reduced virulence
HPQL_GM001642	41.4	1.30E-91	PHI:6510	Q8Y8N0	CshA	1639	Listeria monocytogenes	Listeriosis	Homo sapiens (related: human)	RNA Helicase	Gene mutation; gene complementation	unaffected pathogenicity
HPQL_GM001648	40.2	1.00E-08	PHI:1653	I1S2A0	GzWing026	5518	Fusarium graminearum	Fusarium ear blight	Triticum (related: wheat)	transcription factor	Gene deletion	unaffected pathogenicity
HPQL_GM001653	41	1.10E-71	PHI:6986	P95830	DnaJ	1313	Streptococcus pneumoniae	Pneumococcal pneumonia	Mus musculus (related: house mouse)	Heat shock protein. PI3K and JNK signalling pathway	Gene deletion: full	reduced virulence
HPQL_GM001656	50.4	2.00E-61	PHI:7116	J9R8H9	wza	34085	Riemerella anatipestifer	Septicaemia; serositis	Anas platyrhynchos (related: mallard)	Conserved outer membrane lipoprotein	Gene deletion: full; gene complementation	reduced virulence
HPQL_GM001658	78.3	6.50E-150	PHI:3281	A0A097IB07	AS87_04050	34085	Riemerella anatipestifer	Fibrinous serositis; sometimes with caseous salpingitis and vegetative disorder	Anas platyrhynchos (related: mallard)	Lipopolysaccharide Biosynthesis and Pathogenicity	Gene mutation: characterised; gene complementation	reduced virulence
HPQL_GM001678	43	8.20E-141	PHI:5275	B7VKI8	copA	212663	Vibrio tasmaniensis	No data found	Crassostrea gigas (related: pacific oyster)	Copper homeostasis	Gene deletion: full; gene complementation	reduced virulence
HPQL_GM001688	44.6	3.20E-81	PHI:6594	Q87WP3	carA	317	Pseudomonas syringae	Bacterial speck of tomato	Arabidopsis thaliana (related: thale cress)	Encodes the predicted small chain of carbamoylphosphate synthetase	Gene disruption; gene complementation	reduced virulence
HPQL_GM001694	40.8	2.30E-59	PHI:6142	B1PWB6	glcV	1639	Listeria monocytogenes	Listeriosis	Mus musculus (related: house mouse)	Resistance to a Wall teichoic acid (WTA)-binding bacteriophage	Gene mutation	reduced virulence
HPQL_GM001706	53.4	5.90E-150	PHI:6871	J9VUY6	gua1	5207	Cryptococcus neoformans	Fungal meningitis	Caenorhabditis elegans (related: roundworm)	GMP synthase	Gene deletion: full; gene complementation	loss of pathogenicity
HPQL_GM001742	44.9	5.30E-11	PHI:3348	Q2FID9	nfu	1280	Staphylococcus aureus	Skin infections; food poisoning; respiratory diseases	Mus musculus (related: house mouse)	aids in the maturation of Iron-Sulphur proteins	Gene deletion: full; gene complementation	reduced virulence
HPQL_GM001760	44.7	1.70E-128	PHI:2965	Q2FZ08	cvfA	1314	Streptococcus pyogenes	Infections	Mus musculus (related: house mouse)	Virulence factor	Gene mutation	reduced virulence
HPQL_GM001767	44.4	2.50E-20	PHI:6270	Q8XBU9	ybdB	562	Escherichia coli	Urinary tract infections	Mus musculus (related: house mouse)	Proofreading thioesterase	Gene mutation	lethal
HPQL_GM001811	43.2	8.70E-70	PHI:744	I1RFM6	ADE5	5518	Fusarium graminearum	Fusarium ear blight	Hordeum vulgare (related: barley)	Phosphoribosylamine-glycine ligase	Gene deletion; gene complementation	reduced virulence
HPQL_GM001822	50.5	4.90E-55	PHI:3526	D3QJB2	lacA	28901	Salmonella enterica	Salmonellosis	Mus musculus (related: house mouse)	lactose negativity	Altered gene expression / gene regulation: overexpression	reduced virulence
HPQL_GM001841	40.3	8.80E-46	PHI:3628	O05853	Rv3213c	1773	Mycobacterium tuberculosis	Tuberculosis	Mus musculus (related: house mouse)	Possible role in chromosome segregation	Gene mutation	increased virulence (hypervirulence)
HPQL_GM001849	49.3	1.10E-122	PHI:7344	A0A0H2XG07	PurA	1280	Staphylococcus aureus	Skin infections; food poisoning; respiratory diseases	Danio rerio (related: zebrafish)	Adenylosuccinate synthetase	Gene mutation	reduced virulence
HPQL_GM001852	43.7	1.20E-65	PHI:7067	Q5NGP7	KdsD	263	Francisella tularensis	Tularemia	Mus musculus (related: house mouse)	D-arabinose 5-phosphate isomerase	Gene disruption; gene complementation	reduced virulence
HPQL_GM001866	40.6	1.10E-18	PHI:847	Q6F4M1	GyrA	96345	Flavobacterium psychrophilum	Bacterial cold-water disease	Oncorhynchus kisutch (related: coho salmon)	DNA gyrase (bacterial topoisomerase II)	Sequence analysis of sensitive and resistant strains	chemistry target: sensitivity to chemical
HPQL_GM001874	48.2	6.10E-62	PHI:3219	Q5GZM8	fleQ	347	Xanthomonas oryzae	Bacterial leaf blight	Oryza sativa (related: rice)	Flagellar motility	Gene deletion: full; gene complementation	unaffected pathogenicity
HPQL_GM001878	49.5	1.10E-26	PHI:2644	P0AA28	thioredoxin 1	28901	Salmonella enterica	Food poisoning	Caenorhabditis elegans (related: roundworm)	Redox activity	Chemical complementation	reduced virulence
HPQL_GM001887	45.2	6.20E-72	PHI:6492	V5VBJ6	lipA	470	Acinetobacter baumannii	Nosocomial infections	Mus musculus (related: house mouse)	Lipase	Gene deletion: full	reduced virulence
HPQL_GM001890	50.4	9.20E-31	PHI:6206	F5B5Y4	BbCypC	176275	Beauveria bassiana	White muscardine disease	Galleria mellonella (related: greater wax moth)	Cyclophilin	Gene deletion: full; gene complementation	unaffected pathogenicity
