# Supplementary material for: Characterization and whole genome sequencing of a novel strain of Bergeyella cardium related to infective endocarditis
Source: BMC Microbiol. 2020 Feb 12;20:32. doi: 10.1186/s12866-020-1715-0 (PMC7017618; doi:10.1186/s12866-020-1715-0)
Supplement: Supplementary file 7 — Additional file 7: The predicted genome islands [file 12866_2020_1715_MOESM7_ESM.xls]

GIs_id	Sequence_id	Sequence_start	Sequence_end	Length	GC%	Gene_ID
GIs001	Chr1	238145	282059	43915	32.26	"HPQL_GM000231,HPQL_GM000232,HPQL_GM000233,HPQL_GM000234,HPQL_GM000235,HPQL_GM000236,HPQL_GM000237,HPQL_GM000238,HPQL_GM000239,HPQL_GM000240,HPQL_GM000241,HPQL_GM000242,HPQL_GM000243,HPQL_GM000244,HPQL_GM000245,HPQL_GM000246,HPQL_GM000247,HPQL_GM000248,HPQL_GM000249,HPQL_GM000250,HPQL_GM000251,HPQL_GM000252,HPQL_GM000253,HPQL_GM000254,HPQL_GM000255,HPQL_GM000256,HPQL_GM000257,HPQL_GM000258,HPQL_GM000259,HPQL_GM000260,HPQL_GM000261,HPQL_GM000262,HPQL_GM000263,HPQL_GM000264,HPQL_GM000265,HPQL_GM000266,HPQL_GM000267,HPQL_GM000268,HPQL_GM000269,HPQL_GM000270,HPQL_GM000271,HPQL_GM000272,HPQL_GM000273,HPQL_GM000274,HPQL_GM000275,HPQL_GM000276,HPQL_GM000277,HPQL_GM000278,HPQL_GM000279,HPQL_GM000280,HPQL_GM000281"
GIs002	Chr1	553949	567061	13113	35.4	"HPQL_GM000514,HPQL_GM000515,HPQL_GM000516,HPQL_GM000517,HPQL_GM000518,HPQL_GM000519,HPQL_GM000520,HPQL_GM000521,HPQL_GM000522,HPQL_GM000523,HPQL_GM000524,HPQL_GM000525,HPQL_GM000526,HPQL_GM000527,HPQL_GM000528,HPQL_GM000529,HPQL_GM000530,HPQL_GM000531,HPQL_GM000532,HPQL_GM000533,HPQL_GM000534"
GIs003	Chr1	835957	843657	7701	38.97	"HPQL_GM000789,HPQL_GM000790,HPQL_GM000791,HPQL_GM000792,HPQL_GM000793,HPQL_GM000794,HPQL_GM000795,HPQL_GM000796,HPQL_GM000797"
