# Supplementary material for: Characterization and whole genome sequencing of a novel strain of Bergeyella cardium related to infective endocarditis
Source: BMC Microbiol. 2020 Feb 12;20:32. doi: 10.1186/s12866-020-1715-0 (PMC7017618; doi:10.1186/s12866-020-1715-0)
Supplement: Supplementary file 8 — Additional file 8: The predicted toxin-antitoxins [file 12866_2020_1715_MOESM8_ESM.xls]

## Sheet: ToxinsAntitoxins
GeneID	Strand	Ident-rate	Ident-len	Q-Begin	Q-End	H-Begin	H-End	score	protein.id	function	Toxin.family	Organism	Taxonomy
HPQLD_GM000168	-1	41.67	24	61	84	4	27	26.2	YP_501184.1	hypothetical protein SAOUHSC_02721	Ldr/Fst	Staphylococcus aureus subsp. aureus NCTC 8325	cellular organisms,Bacteria,Firmicutes,Bacilli,Bacillales,Staphylococcaceae,Staphylococcus,Staphylococcus aureus,Staphylococcus aureus subsp. aureus,Staphylococcus aureus subsp. aureus NCTC 8325
HPQLD_GM000170	-1	28.57	28	144	171	16	43	24.3	NP_836209.1	hypothetical protein S0499	Hok/Gef	Shigella flexneri 2a str. 2457T	cellular organisms,Bacteria,Proteobacteria,Gammaproteobacteria,Enterobacteriales,Enterobacteriaceae,Shigella,Shigella flexneri,Shigella flexneri 2a,Shigella flexneri 2a str. 2457T
HPQLD_GM001543	-1	34.09	44	574	617	25	65	25	ZP_03756726.1	hypothetical protein CLOSTASPAR_00712	Ldr/Fst	Clostridium asparagiforme DSM 15981	cellular organisms,Bacteria,Firmicutes,Clostridia,Clostridiales,Clostridiaceae,Clostridium,Clostridium asparagiforme,Clostridium asparagiforme DSM 15981
HPQLD_GM001547	-1	33.33	42	44	80	18	59	25	YP_001201652.1	hypothetical protein SSU98_2094	TxpA	Streptococcus suis 98HAH33	cellular organisms,Bacteria,Firmicutes,Bacilli,Lactobacillales,Streptococcaceae,Streptococcus,Streptococcus suis,Streptococcus suis 98HAH33
